# Supplementary material for: Effects of turning frequency on the nutrients of Camellia oleifera shell co-compost with goat dung and evaluation of co-compost maturity
Source: PLoS One. 2019 Sep 26;14(9):e0222841. doi: 10.1371/journal.pone.0222841 (PMC6763015; doi:10.1371/journal.pone.0222841)
Supplement: S1 File — (XLSX) [file pone.0222841.s001.xlsx]

## Sheet: temperature
	A1			A2			A3			A4
Ambient	composting days	temperature	standard deviation	composting days	temperature	standard deviation	composting days	temperature	standard deviation	composting days	temperature	standard deviation
22	0	32		0	32	--	0	41	--	0	38	--
20	1	43	--	1	51	--	1	51	--	1	46	--
20.5	2	40	--	2	42.3333	--	2	42.5	--	2	38.6667	--
24	3	38.3333	1.44031	3	41.3333	1.30795	3	39.6667	2.85496	3	37.5	0.21437
24	4	36.5	7.63763	4	37.8333	2.89703	4	38.6667	1.65833	4	35.1667	2.23104
20	5	37.3333	3.1225	5	38	1.52559	5	37	2.08167	5	36	3.81881
23	6	32.1667	0.57735	6	34.6667	--	6	35.5	--	6	32.6667	--
25	7	33.3333	1.44338	7	34	1.50925	7	34.3333	3.77492	7	32	0.57735
27	8	40.3333	2.08167	8	42.3333	1.55744	8	33	4.04145	8	36.3333	3.4641
28	9	49	7.23418	9	56	1.23981	9	36	2.64575	9	44	6.35085
23	10	39.6667	--	10	48	--	10	35.3333	--	10	39.6667	--
23	11	48	4.72582	11	57.5	5.19615	11	42.3333	2.51661	11	50	4.72582
21	12	49.8333	2.12436	12	62	5.40292	12	43	1.07377	12	51.1667	1.10674
19	13	57.6667	8.31164	13	71.8333	0.81665	13	45.3333	1.16515	13	58.6667	2.39287
18	14	48	1.01514	14	70	1.60728	14	45.3333	0.65833	14	60.3333	1.50362
20.5	15	52	8.18535	15	70.6667	2.64575	15	46.6667	1.02771	15	59.3333	1.59874
21	16	53.3333	1.64365	16	59.3333	2.08167	16	46.1667	1.63763	16	60.3333	1.86577
20	17	54.6667	8.14453	17	57	1.02377	17	43.6667	1.14726	17	62.3333	1.35085
17	18	56.6667	8.3865	18	57.6667	1.18535	18	44	0.02377	18	63.6667	1.35085
19	19	57.3333	7.50555	19	57.3333	1.62168	19	46.6667	1.2111	19	68.6667	1.93288
24	20	62.1667	4.72582	20	61.3333	1.57188	20	48	1.86577	20	66	2.3094
18	21	49.6667	3.01386	21	56.1667	0.65833	21	46.3333	1.53939	21	64	1.58258
18	22	52.3333	8.62168	22	53.3333	0.60177	22	43	0.2632	22	63.3333	2.64575
16	23	53.6667	2.01388	23	43	1.63763	23	43.6667	1.84886	23	63	2.3094
17.5	24	54	1.50362	24	48.3333	2	24	47.6667	1.65833	24	57.6667	2.64575
17	25	72.6667	6	25	54	0.50397	25	47	1.2632	25	67	1.05543
15.5	26	66	0.57735	26	51	--	26	46.8333	--	26	64.3333	--
16	27	62.6667	4.58258	27	52.6667	1.245	27	44.6667	7.00595	27	64.3333	4.6188
15	28	64.3333	3.21455	28	51	4.93288	28	47	7.76745	28	62	4.6188
14	29	61.6667	3.51188	29	51	1.88819	29	44.3333	1	29	58.8333	5.2915
14	30	61	2.88675	30	53.1667	1.54983	30	43.6667	0.72582	30	59.6667	5.058
16	31	60	1.08276	31	52.8333	3.01386	31	42.8333	1.65833	31	63	3.05505
16	32	59.6667	1.55744	32	53.6667	3.5473	32	54	5.10718	32	62.3333	2
17	33	62.3333	5.03322	33	58	5.50757	33	55	4	33	65	2.51661
18	34	65.8333	1.52753	34	57.3333	4.58258	34	62.6667	1	34	63.6667	4.58258
18.5	35	64.3333	4.25245	35	58	2.51661	35	60.6667	3.05505	35	60	2.0829
16.5	36	61.6667	2.88675	36	57.1667	3.4641	36	60	1.52753	36	58.3333	1.245
18	37	66.3333	2.51661	37	55.8333	3.32916	37	60	1	37	56.6667	1.65833
19	38	64.3333	1.1547	38	58.3333	3.01386	38	60.3333	1	38	54.6667	3.51188
18	39	65.3333	2.08167	39	61.3333	2.08167	39	57.6667	0.57735	39	51.3333	3.51188
17	40	63	0.57735	40	59	1.52753	40	56.6667	3.21455	40	39	1.02771
17	41	58	1.73205	41	60.3333	1.73205	41	54.3333	2.08167	41	45.3333	2
19	42	63.6667	1	42	58.6667	2.51661	42	56.6667	1.8582	42	53.1667	1.80686
15	43	62.6667	0.57735	43	50	2.51661	43	54	0.69268	43	47	1.058
17	44	61.6667	0.57735	44	52	--	44	59	--	44	51.6667	--
14	45	58.3333	0.57735	45	51	2.64575	45	57	1.19615	45	50	0.57735
11	46	57	0.57735	46	54.6667	--	46	58	--	46	51.3333	--
11	47	50.3333	4.3589	47	52	2.88675	47	53	1.08276	47	46	1.85947
7	48	49	0.57735	48	54	--	48	55	--	48	49	--
4	49	46.3333	1.73205	49	49.5	2.82843	49	52.5	1.24264	49	48	4.24264
3	50	44.6667	3.51188	50	48.5	2.12132	50	48.5	0.53553	50	48.5	1.41421
5	51	39.6667	4.50925	51	46	2.12132	51	47	2.12132	51	46	0.70711
7	52	26.3333	3.51188	52	33	1.65685	52	37.6667	1.24264	52	42.3333	1.41421
9	53	27.6667	4.04145	53	35.3333	0.3589	53	43.8333	3.51188	53	44	3.05505
7	54	30.6667	2.51661	54	38.6667	3.51188	54	51.6667	4.53689	54	29	1
6.5	55	33.3333	4.04145	55	42	1.02771	55	57	3.51188	55	33.6667	4.58258
7	56	32.6667	5.68624	56	37	0.81025	56	56.5	3.60555	56	31.5	1.0946
11.5	57	35.3333	2.51661	57	43.3333	4.24264	57	56	4.94975	57	37.6667	4.94975
11	58	36	5.50757	58	43.3333	1.4291	58	54.3333	1.56776	58	39.6667	1.76745
10	59	36	5.56776	59	43.3333	2.63763	59	54.3333	4.50925	59	39.6667	1.0946
8	60	8	5.56776	60	10	1.63763	60	9	1.50925	60	10	1.0946
11	61	10.3333	--	61	10.6667	--	61	10.6667	--	61	10	--
12	62	10.1667	1.1547	62	10.6667	0.57735	62	10	0.57735	62	10.6667	--
12	63	10	0.76376	63	11	1.1547	63	10.6667	--	63	10.3333	0.57735
11	64	9.66667	1	64	11	1	64	11.3333	0.57735	64	10.3333	0.57735
12	65	12.3333	0.57735	65	12.6667	1	65	12.6667	0.57735	65	12.3333	0.57735
11	66	12.3333	2.08167	66	12.5	0.57735	66	13.3333	1.1547	66	12.6667	1.52753
10	67	13	2.08167	67	12.6667	0.70711	67	13.6667	1.1547	67	12.6667	1.1547
8	68	12.3333	2	68	12	0.57735	68	14	1.52753	68	12	0.57735
7	69	11.3333	2.08167	69	11	1	69	13.6667	1	69	11.3333	1
7	70	10	2.08167	70	9.33333	1	70	12.6667	1.52753	70	10	1.1547
3	71	8	2.64575	71	8.5	1.1547	71	11.5	2.08167	71	8.5	1.73205
4	72	8	2	72	8	2.12132	72	11.3333	2.12132	72	8	2.12132
5	73	8	2.64575	73	7	2.64575	73	11.6667	2.08167	73	7	1.73205
4	74	8	2.64575	74	7.33333	1	74	11.6667	2.51661	74	6.33333	1.73205
4	75	7.66667	2.64575	75	6.33333	2.08167	75	10.6667	2.51661	75	5.66667	1.1547
8	76	8	2.3094	76	7	1.52753	76	12.6667	2.08167	76	6.33333	0.57735
7	77	8.33333	2.64575	77	7	1	77	13	2.3094	77	7	0.57735
8	78	9	2.08167	78	8	1	78	14	2.64575	78	8.33333	--
7	79	8.5	1.73205	79	8.5	--	79	14.3333	2	79	8.33333	1.1547
10	80	9.33333	1.69967	80	9.33333	0.942809	80	15	2.16025	80	8.33333	0.942809
6	81	8.66667	1.24722	81	9	0.816497	81	16.6667	2.86744	81	8.66667	1.24722
7	82	8.83333	1.64992	82	9.33333	0.942809	82	17	2.94392	82	8.66667	1.24722
7	83	6.5	0.408248	83	9	0	83	13	0	83	8	0
8	84	9	1.41421	84	10	0	84	19	2.94392	84	9	0.816497
8	85	9.66667	1.24722	85	10	0	85	21	3.74166	85	9.66667	0.471405
7	86	9	1.41421	86	10	0.816497	86	21.6667	3.39935	86	9.33333	0.942809
6	87	9	1.41421	87	10.5	0.5	87	20	3	87	9.5	0.5
6	88	9	1.41421	88	10.6667	1.69967	88	21.6667	2.86744	88	9	0.816497
10	89	9	1.41421	89	10.3333	0.942809	89	23	3.55903	89	9.33333	0.942809
12	90	9	1.41421	90	9.66667	0.471405	90	23.3333	3.77124	90	9.66667	1.24722
8	91	9	1.41421	91	10	0	91	23.3333	3.77124	91	9.66667	1.24722
9	92	9	1.41421	92	10.6667	0.471405	92	24	3.55903	92	9.66667	0.471405
8	93	9	1.41421	93	10.6667	0.471405	93	24	3.55903	93	9.66667	0.471405
12	94	9	1.41421	94	10.6667	0.471405	94	22.6667	2.62467	94	10.3333	0.942809
14	95	9	1.41421	95	10.6667	0.471405	95	22.6667	2.62467	95	10.3333	0.942809
14	96	9	1.41421	96	10.6667	0.471405	96	22.6667	2.62467	96	10.3333	0.942809
10	97	9	1.41421	97	10.6667	0.471405	97	22.3333	3.09121	97	10.3333	0.942809
13	98	9.33333	0.942809	98	10.6667	0.471405	98	22.3333	3.09121	98	10.3333	0.942809
13	99	9.33333	0.942809	99	10.6667	0.471405	99	22.3333	3.09121	99	10.3333	0.942809

## Sheet: pH
	A1			A2			A3			A4
	Composting Days	pH value		Composting Days	pH value		Composting Days	pH value		Composting Days	pH value
	0	6.29	0.11	0	6.32	0.1	0	6.27	0.04	0	6.24	0.07
	20	8.06	0.09	21	8.07	0.08	20	8.12	0.03	20	7.84	0.03
	40	7.9	0.12	42	7.83	0.04	40	8.03	0.03	40	7.52	0.05
	60	7.31	0.05	60	7.5	0.05	60	7.55	0.06	60	7.17	0.06
	76	7.08	0.03	76	7.2	0.02	76	7.47	0.1	76	6.91	0.02

## Sheet: TN
		A1	standard deviation	A2	standard deviation	A3	standard deviation	A4	standard deviation
	0	1.494	0.11	1.454	0.09	1.497	0.05	1.36	0.03
	20	1.695	0.09	1.972	0.08	1.552	0.04	1.732	0.04
	40	2.495	0.03	2.482	0.11	2.109	0.07	2.365	0.06
	60	2.894	0.06	2.894	0.06	2.577	0.06	2.859	0.08
	76	2.823	0.02	2.905	0.03	2.753	0.02	2.767	0.02

## Sheet: NONH
	A1					A2					A3					A4
	Composting Days	NO3--N(mg/kg）	standard deviation	NH4+-N(mg/kg）	standard deviation	Composting Days	NO3--N(mg/kg）	standard deviation	NH4+-N(mg/kg）	standard deviation	Composting Days	NO3--N(mg/kg）	standard deviation	NH4+-N(mg/kg）	standard deviation	Composting Days	NO3--N(mg/kg）	standard deviation	NH4+-N(mg/kg）	standard deviation
	0	0.4	0.02	958	3.22	0	1.78	0.04	1567	2.11	0	3.15	0.05	1108	3.45	0	0.44	0.05	1203	2.45
	20	0.43	0.04	642	5.67	20	7.47	0.11	710	10.76	20	5.17	0.1	559	5.36	20	0.53	0.02	640	1.23
	40	0.18	0.02	435	10.78	40	1.82	0.15	428	7.86	40	0.18	0.06	510	6.89	40	0.5	0.09	552	4.54
	60	80.38	1.23	340	14.23	60	94.46	0.64	358	4.33	60	7.56	0.12	510	10.22	60	157.04	0.11	348	6.45
	76	161.24	5.22	297	10.43	76	186	3.85	363	5.54	76	19.57	0.03	573	4.53	76	349.12	1.2	307	5.63

## Sheet: CNT
	A1		A2		A3		A4
Composting Days	A1	standard deviation	A2	standard deviation	A3	standard deviation	A4	standard deviation	A1-T	standard deviation	A2-T	standard deviation	A3-T	standard deviation	A4-T	standard deviation
0	29.0495	0.3	29.5736	0.7	28.9245	0.9	31.7647	0.5	1	0.05	1	0.01	1	0.02	1	0.01
20	28.2006	1.2	23.1744	1.2	29.768	1.2	28.1178	0.3	0.97078	0.03	0.78362	0.05	1.02916	0.01	0.88519	0.03
40	19.6393	2.3	18.332	0.76	21.6216	2.1	19.5772	1.2	0.67606	0.07	0.61988	0.03	0.74752	0.03	0.61632	0.04
60	15.5149	1.6	15.4803	0.56	17.1129	1.8	15.425	2.1	0.53408	0.07	0.52345	0.04	0.59164	0.07	0.4856	0.03
76	16.1176	1.2	15.8348	1.1	16.5637	0.9	16.227	0.5	0.56703	0.03	0.53544	0.02	0.57265	0.05	0.5336	0.06

## Sheet: total nutrients
	Composting days	A1	standard deviation	A2	standard deviation	A3	standard deviation	A4	standard deviation
	0	3.22382	0.1	3.07122	0.13	3.31156	0.05	3.06328	0.1
	20	3.77384	0.09	4.28634	0.04	3.49369	0.18	3.59521	0.37
	40	4.65773	0.13	4.72293	0.16	4.74108	0.23	4.4273	0.203
	60	4.67227	0.11	5.73429	0.14	5.22939	0.1	5.23273	0.24
	76	5.41985	0.14	5.75058	0.11	5.61896	0.12	5.53558	0.06

## Sheet: GI
	Composting Days	A1	standard deviation	A2	standard deviation	A3	standard deviation	A4	standard deviation
	0	58.77	10.4081	56.77	8.18474	57.98	7.85478	56.54	3.11784
	20	38.8	6.67465	80.94	4.47474	85.16	4.39456	87.9	6.53547
	40	87.82	6.47728	84.71	5.55	112.54	6.28335	111.34	3.07109
	60	67.44	7.67504	91.89	7.01997	74.36	6.10257	109.92	4.1309
	76	110.12	8.72805	103	5.937	73.94	2.37041	108.41	2.16859
